# Supplementary material for: Association Between Different Patterns of Opioid and Benzodiazepine Use and Risks of Emergency Department Visits and Hospitalizations: A Retrospective Cohort Study
Source: Healthcare (Basel). 2025 Aug 21;13(16):2073. doi: 10.3390/healthcare13162073 (PMC12386390; doi:10.3390/healthcare13162073)
Supplement: Supplementary file 1 [file healthcare-13-02073-s001.zip]

Archive with 1 entries (1 files):
- healthcare-3787876-supplementary.pdf
